# Supplementary material for: Sex-Related Difference in Outcomes of Remote Ischemic Conditioning for Symptomatic Intracranial Atherosclerotic Stenosis
Source: Cyborg Bionic Syst. 2025 Jun 6;6:0275. doi: 10.34133/cbsystems.0275 (PMC12141781; doi:10.34133/cbsystems.0275)
Supplement: Supplementary 1 — Tables S1 to S5 Fig. S1 [file cbsystems.0275.f1.zip]

Archive with 2 entries (2 files):
- Supplemental Figure 1.pdf
- SUPPLEMENTARY APPENDIX-CBS.docx
